# Supplementary material for: Properties and abundance of overlapping genes in viruses
Source: Virus Evol. 2020 Feb 13;6(1):veaa009. doi: 10.1093/ve/veaa009 (PMC7017920; doi:10.1093/ve/veaa009)
Supplement: veaa009_Supplementary_Data [file veaa009_supplementary_data.zip]

Archive with 5 entries (5 files):
- Figure legends for supplemtary figures.docx
- Supplementary File 1.RDS
- Supplementary File 2.zip
- Supplementary File 3.zip
- Supplementary File 4.zip
